# Supplementary material for: The Synergistic Effect of Phosphonic and Carboxyl Acid Groups for Efficient and Stable Perovskite Solar Cells
Source: Materials (Basel). 2023 Nov 24;16(23):7306. doi: 10.3390/ma16237306 (PMC10707214; doi:10.3390/ma16237306)
Supplement: Supplementary file 1 [file materials-16-07306-s001.zip]

Archive with 1 entries (1 files):
- materials-2731118-supplementary mateial.pdf
